# Supplementary material for: Genetic Diversity and Environmental Influence on Growth and Yield Parameters of Bambara Groundnut
Source: Front Plant Sci. 2021 Dec 20;12:796352. doi: 10.3389/fpls.2021.796352 (PMC8721115; doi:10.3389/fpls.2021.796352)
Supplement: Supplementary file 1 [file Table_1.XLSX]

## Sheet: Origin
Accessions	Origin
TVSu-1470	Ghana
TVSu-1538	Unknown
TVSu-1547	Unknown
TVSu-1557	Unknown
TVSu-1574	Unknown
TVSu-1589	Unknown
TVSu-1649	Senegal
TVSu-1663	Senegal
TVSu-1664	Senegal
TVSu-1680	Togo
TVSu-1701	Togo
TVSu-1706	Unknown
TVSu-1724	Zambia
TVSu-1733	Zambia
TVSu-1739	Zambia
TVSu-1740	Zambia
TVSu-1742	Zambia
TVSu-1745	Zambia
TVSu-1758	Malawi
TVSu-1763	Malawi
TVSu-1764	Malawi
TVSu-1765	Malawi
TVSu-1785	Malawi
TVSu-1787	Malawi
TVSu-1823	Cameroon
TVSu-1836	Niger
TVSu-1839	Unknown
TVSu-1843	Niger
TVSu-1850	Zimbabwe
TVSu-1851	Zimbabwe
TVSu-1859	Zimbabwe
TVSu-1863	Zimbabwe
TVSu-1866	Zimbabwe
TVSu-1868	Zimbabwe
TVSu-1874	Zimbabwe
TVSu-1879	Zimbabwe
TVSu-1892	Botswana
TVSu-1895	Botswana
TVSu-1898	Botswana
TVSu-1899	Botswana
TVSu-1905	Unknown
TVSu-1912	Unknown
TVSu-1915	Unknown
TVSu-1918	Cameroon
TVSu-1920	Cameroon
TVSu-1921	Cameroon
TVSu-1923	Senegal
TVSu-1930	Malawi
TVSu-1937	Zimbabwe
TVSu-1939	Zimbabwe
TVSu-1941	Zimbabwe
TVSu-1943	Zimbabwe
TVSu-1945	Zimbabwe
TVSu-1951	Zimbabwe
TVSu-1952	Zimbabwe
TVSu-1956	Zimbabwe
TVSu-1957	Zimbabwe
TVSu-1959	Zimbabwe
TVSu-1962	Zimbabwe
TVSu-1964	Swaziland
TVSu-1972	Swaziland
TVSu-1979	Unknown
TVSu-2000	DRC
TVSu-2003	DRC
TVSu-2017	Burundi
TVSu-2018	Burundi
TVSu-2019	Burundi
TVSu-2020	Burundi
TVSu-2021	Burundi
TVSu-2022	Burundi
TVSu-2025	Burundi
TVSu-2030	Burundi
TVSu-2031	Unknown
TVSu-2032	Unknown
TVSu-2034	Unknown
TVSu-2038	Unknown
TVSu-2042	Unknown
TVSu-2043	Unknown
TVSu-2045	Unknown
TVSu-2046	Unknown
TVSu-2048	Unknown
TVSu-2051	Unknown
TVSu-2055	Unknown
TVSu-2056	Unknown
TVSu-2060	Unknown
TVSu-2065	Unknown
TVSu-2067	Unknown
TVSu-2068	Unknown
TVSu-2071	Unknown
TVSu-2074	Unknown
TVSu-2075	Unknown
TVSu-2076	Unknown
TVSu-2083	Unknown
TVSu-2085	Unknown
TVSu-2086	Unknown

## Sheet: Mean separation
Numbers representing means±standard deviation in a column followed by the same letter are not significantly different according to Fischer’s least significant difference (LSD) test (p < 0.05)
Accessions	PH	LLE	LWI	DTF	NPET	GCT	PEL	DT50G	DTE	CHLCON	NPOD	NSEED	HSWT	TSWT	SEEDL	SEEDW	SEEDT	YIELD
TVSu-1470	4.53±0.28s-C	2.61±0.27g-v	1.33±0.22o-A	5.24±0.2c-n	6.35±0.56k-A	3.1±0.18a-i	3.82±0.35s-x	3.56±0.21a-l	2.99±0.29a-g	5.11±0.39n-z	6.88±1.17g-x	6.91±1.17b-s	6.37±0.29a-o	6.78±1.21a-m	3.68±0.17a-g	3.25±0.11a-t	3.30±0.16a-o	8.32±0.37b-w
TVSu-1538	4.3±0.45F-I	2.6±0.34i-v	1.22±0.42v-D	5.22±0.14e-o	6.19±0.87t-C	3.04±0.17a-o	3.62±0.33xy	3.41±0.31g-q	2.81±0.53c-m	5.12±0.36m-z	6.71±2.50j-z	6.76±2.02b-t	6.10±0.21r-H	6.21±2.44f-m	3.36±0.16C-J	3.07±0.15u-A	3.12±0.15r-A	8.12±0.27p-D
TVSu-1547	4.6±0.36i-y	2.51±0.38s-v	1.12±0.33z-D	5.26±0.19b-l	6.55±0.8b-u	2.84±0.4o-t	3.96±0.36e-u	3.46±0.37b-q	2.87±0.4a-m	5.3±0.35c-u	6.98±2.62 e-v	7.14±2.19a-n	6.18±0.55m-E	7.30±1.39abc	3.32±0.13F-K	3.10±0.17r-A	3.12±0.16r-A	8.40±0.48b-q
TVSu-1557	4.46±0.32x-F	2.71±0.27b-q	1.43±0.35f-v	5.23±0.16d-o	6.58±0.61a-t	2.96±0.39e-r	3.9±0.29l-u	3.6±0.19a-j	2.97±0.37a-i	5.51±0.34a-f	6.54±1.70m-A	6.89±1.54b-s	6.50±0.37a-e	7.04±1.40a-k	3.80±0.13a	3.37±0.14ab	3.41±0.19a-d	8.60±0.55abc
TVSu-1574	4.43±0.32z-G	2.54±0.22q-v	1.31±0.36q-A	5.25±0.17b-l	6.75±0.48a-j	2.91±0.3i-r	3.88±0.24n-w	3.66±0.28abc	3±0.24a-g	5.36±0.36a-p	6.33±2.40t-C	6.41±2.24m-v	6.06±0.38u-I	6.84±0.99a-m	3.41±0.11x-H	3.14±0.10j-A	3.19±0.09k-x	8.21±0.36h-B
TVSu-1589	4.51±0.42u-D	2.54±0.27q-v	1.35±0.28l-y	5.26±0.15a-k	6.57±0.81a-t	2.97±0.23d-r	4.04±0.26b-r	3.33±0.3m-p	2.68±0.35a-m	5.26±0.32c-w	6.61±2.29l-A	7.06±1.66a-p	6.20±0.38j-B	6.95±1.54a-l	3.60±0.13d-q	3.23±0.15a-u	3.29±0.14a-o	8.29±0.37d-x
TVSu-1649	4.37±0.25B-G	2.65±0.22d-t	1.17±0.39x-D	5.23±0.19c-o	6.37±0.59i-z	2.91±0.31h-r	3.89±0.4m-v	3.5±0.47a-o	2.81±0.53c-m	5.39±0.33a-n	6.55±1.82m-A	6.27±1.74n-v	6.13±0.24p-H	6.73±1.22a-m	3.23±0.63JK	2.74±1.36B	2.84±1.00B	8.23±0.40g-B
TVSu-1663	4.35±0.34D-G	2.63±0.34f-u	1.3±0.48r-B	5.25±0.16b-l	6.02±0.75y-C	2.89±0.22j-r	3.61±0.33xy	3.56±0.32a-l	3.02±0.34a-f	5.37±0.34a-p	6.37±1.56r-C	6.23±1.47n-v	6.16±0.26m-F	6.53±1.60a-m	3.48±0.15n-C	3.13±0.13m-A	3.22±0.13f-u	8.33±0.29b-v
TVSu-1664	4.28±0.34GHI	2.66±0.27c-t	1.32±0.29p-A	5.25±0.16b-l	6.41±0.87g-y	2.97±0.24d-r	3.92±0.32j-u	3.5±0.34a-o	2.87±0.36a-m	4.94±0.33xyz	6.88±1.07g-x	6.43±1.21l-v	5.93±0.35F-I	6.37±1.34c-m	3.44±0.11u-G	3.11±0.07p-A	3.22±0.11f-u	8.03±0.40v-D
TVSu-1680	4.69±0.4d-s	2.77±0.4a-g	1.54±0.29a-p	5.24±0.2c-o	6.43±0.53d-x	3.04±0.21a-m	4.09±0.39a-m	3.36±0.18l-q	2.86±0.22a-m	5.25±0.61d-w	6.68±1.81k-A	7.16±1.71a-n	6.17±0.42m-E	7.14±1.02a-h	3.47±0.26q-E	3.16±0.16h-z	3.17±0.23m-z	8.19±0.34j-B
TVSu-1701	4.5±0.31v-E	2.6±0.34i-v	1.61±0.46a-i	5.25±0.19b-l	6.37±0.33i-y	3.16±0.15a-d	3.86±0.34q-w	3.46±0.28c-q	2.79±0.58c-m	5.25±0.51d-w	7.52±0.71a-i	7.38±0.67a-k	6.29±0.40d-u	7.10±0.74a-i	3.68±0.14a-f	3.25±0.16a-t	3.37±0.16a-g	8.18±0.38j-C
TVSu-1706	4.52±0.21s-C	2.61±0.15h-v	1.45±0.22f-u	5.28±0.15a-f	6.56±0.5a-t	3.07±0.14a-k	3.93±0.22g-u	3.58±0.2a-l	2.99±0.19a-g	5.06±0.4r-z	6.73±0.98i-y	7.01±0.89b-q	6.17±0.19m-E	6.72±0.94a-m	3.51±0.08k-A	3.19±0.07e-x	3.21±0.11g-w	8.16±0.18l-D
TVSu-1724	4.65±0.25f-w	2.6±0.24i-v	1.2±0.28w-D	5.23±0.17d-o	6.74±0.72a-j	3.2±0.14ab	3.97±0.34d-u	3.55±0.29a-m	2.94±0.37a-j	5.3±0.29c-u	7.90±1.76ab	7.65±1.75a-e	6.09±0.33r-H	7.39±1.79a	3.49±0.11m-C	3.14±0.15l-A	3.15±0.19m-z	7.95±0.28A-D
TVSu-1733	4.62±0.28g-x	2.74±0.19b-k	1.4±0.36h-x	5.22±0.17g-o	6.69±0.99a-n	3.09±0.2a-j	3.97±0.28d-u	3.31±0.35opq	2.61±0.24lm	5.31±0.23b-u	5.72±2.83BC	5.91±2.48t-v	6.38±0.25a-n	5.90±2.60m	3.55±0.20f-x	3.22±0.13a-u	3.30±0.16a-o	8.32±0.33b-w
TVSu-1739	4.71±0.3c-r	2.7±0.24b-r	1.36±0.22l-y	5.24±0.12c-o	6.25±0.46q-C	3.03±0.29a-o	4.04±0.18b-r	3.6±0.34a-j	2.93±0.43a-j	5.38±0.44a-o	7.17±1.47b-q	7.11±1.24a-o	6.34±0.19b-q	7.11±0.77a-i	3.65±0.15b-j	3.25±0.16a-t	3.28±0.14c-p	8.36±0.25b-r
TVSu-1740	4.73±0.28b-o	2.79±0.24a-f	1.32±0.4p-A	5.21±0.17i-o	6.6±0.33a-s	3.11±0.14a-i	4.12±0.29a-k	3.46±0.44c-q	2.76±0.59e-m	5.19±0.23i-z	7.69±1.57a-f	7.44±1.49a-i	6.21±0.33j-A	6.87±1.70a-m	3.61±0.15c-o	3.23±0.07a-u	3.27±0.09d-r	8.16±0.32l-D
TVSu-1742	4.63±0.35f-w	2.51±0.12s-v	1.36±0.16l-y	5.26±0.17a-k	6.82±0.57a-d	2.59±0.81v	4.06±0.29b-r	3.52±0.26a-o	3.05±0.27a-d	5.43±0.42a-k	8.07±1.09a	7.68±1.07ab	5.90±0.61HIJ	6.98±1.34a-k	3.50±0.16m-C	3.17±0.12f-y	3.19±0.15l-y	8.37±0.93b-r
TVSu-1745	4.73±0.36b-p	2.77±0.24a-h	1.45±0.31f-u	5.23±0.17c-o	6.44±0.47d-x	2.84±0.34o-t	4.08±0.38a-o	3.56±0.37a-l	2.83±0.53c-m	5.4±0.44a-m	7.35±1.78a-l	7.13±1.70a-o	6.23±0.16g-y	7.04±1.80a-k	3.53±0.21h-z	3.21±0.20a-v	3.31±0.21a-n	8.45±0.36a-m
TVSu-1758	4.64±0.24f-w	2.65±0.3d-t	1.29±0.3s-B	5.22±0.16d-o	6.45±0.31d-w	2.93±0.46g-r	3.94±0.3f-u	3.24±0.26q	2.59±0.33m	5.25±0.37d-w	7.37±1.60a-l	7.49±1.25a-i	6.13±0.22p-H	6.91±1.68a-l	3.54±0.13g-y	3.11±0.13q-A	3.19±0.12l-y	8.26±0.45f-z
TVSu-1763	4.57±0.47p-A	2.7±0.31b-r	1.53±0.28a-q	5.24±0.15c-o	6.76±0.65a-i	2.85±0.26m-t	4.07±0.31b-q	3.64±0.32a-e	2.97±0.34a-i	5.37±0.55a-p	7.06±1.63c-t	6.70±1.67g-u	6.34±0.85b-q	6.80±1.24a-m	3.32±0.13G-K	3.05±0.13v-A	3.06±0.15v-A	8.55±0.67a-f
TVSu-1764	4.57±0.28o-A	2.66±0.25d-t	1.27±0.35t-C	5.24±0.19c-o	6.48±0.69c-w	2.97±0.33d-r	3.96±0.22d-u	3.63±0.28a-f	3.03±0.31a-f	5.28±0.36c-v	6.54±2.37m-A	6.45±1.80k-v	5.97±0.31B-I	6.16±2.09g-m	3.24±0.22IJK	3.03±0.20w-A	3.04±0.24x-A	8.09±0.45q-D
TVSu-1765	4.92±0.3a	2.65±0.34d-t	1.71±0.27ab	5.26±0.19a-k	6.33±0.52k-A	3±0.34c-p	4.11±0.44a-l	3.54±0.29a-n	3.03±0.39a-f	5.08±0.27p-z	7.05±1.43c-u	7.37±1.19a-l	6.22±0.42h-A	7.11±0.98a-i	3.70±0.13a-d	3.17±0.10f-y	3.34±0.11a-l	8.29±0.49d-x
TVSu-1785	4.74±0.4b-o	2.62±0.17g-v	1.52±0.21b-r	5.25±0.18b-l	6.39±0.6h-y	3.02±0.2b-o	4.08±0.31a-n	3.55±0.38a-m	2.9±0.5a-l	5.3±0.47c-u	7.00±1.23d-v	7.22±1.08a-m	6.19±0.27k-C	7.04±0.98a-k	3.58±0.14d-s	3.20±0.11b-v	3.31±0.15a-m	8.23±0.24g-B
TVSu-1787	4.72±0.31b-q	2.73±0.27b-m	1.41±0.5f-w	5.25±0.18b-l	6.81±0.64a-e	3.1±0.09a-i	4.03±0.33b-r	3.27±0.22pq	2.62±0.38klm	5.15±0.39k-z	6.78±1.87h-y	7.04±1.91a-p	6.07±0.28t-I	7.04±1.73a-k	3.45±0.15t-G	3.07±0.10u-A	3.08±0.15u-A	8.03±0.33v-D
TVSu-1823	4.54±0.39s-B	2.8±0.21a-e	1.58±0.53a-k	5.28±0.15a-h	6.55±0.45b-u	3.13±0.19a-f	3.9±0.26l-u	3.41±0.28f-q	2.83±0.48c-m	5.53±0.48a-d	7.83±0.90abc	7.96±0.67a	6.11±0.37q-H	7.04±1.65a-k	3.39±0.42z-H	3.00±0.72zA	3.03±0.64zA	8.04±0.42u-D
TVSu-1836	4.18±0.35HI	2.62±0.18f-u	1.09±0.3BCD	5.24±0.2c-o	5.53±0.6D	2.98±0.33c-p	3.6±0.5y	3.64±0.33a-e	3±0.35a-g	5.18±0.23i-z	6.35±1.35s-C	6.36±1.31m-v	6.13±0.33p-H	6.48±1.32a-m	3.46±0.14s-F	3.16±0.11h-z	3.23±0.12f-u	8.12±0.41o-D
TVSu-1839	4.58±0.29n-z	2.55±0.2p-v	1.48±0.3c-t	5.28±0.1a-h	6.44±0.74d-w	3.09±0.12a-j	3.99±0.19c-t	3.64±0.27a-e	3±0.24a-g	5.42±0.34a-l	6.48±0.64n-B	6.57±0.86i-v	6.36±0.27a-o	6.28±1.34d-m	3.59±0.19d-s	3.12±0.20n-A	3.20±0.16j-w	8.35±0.29b-t
TVSu-1843	4.16±0.25I	2.5±0.16s-v	1.05±0.39CD	5.21±0.16h-o	5.9±0.62CD	2.87±0.52l-s	3.67±0.38wxy	3.39±0.39h-q	2.69±0.29h-m	5.27±0.52c-w	6.33±1.32t-C	6.16±1.36p-v	6.25±0.19f-x	6.58±1.58a-m	3.48±0.10o-D	3.18±0.09e-y	3.23±0.13f-u	8.44±0.53a-n
TVSu-1850	4.6±0.24l-z	2.63±0.23f-u	1.37±0.35k-y	5.18±0.22no	6.86±0.82abc	3.06±0.18a-l	3.82±0.33s-x	3.54±0.33a-n	3.07±0.41abc	5.24±0.35d-w	7.08±2.04c-t	7.23±1.86a-m	6.01±0.40y-I	6.87±1.20a-m	3.41±0.16x-H	3.11±0.16r-A	3.18±0.12m-z	8.01±0.37x-D
TVSu-1851	4.62±0.41f-x	2.73±0.19b-l	1.45±0.22f-u	5.22±0.18f-o	6.5±0.41b-w	3.11±0.14a-i	4.11±0.28a-l	3.68±0.24ab	2.96±0.21a-i	5.17±0.16j-z	7.79±1.09a-d	7.49±1.18a-i	5.68±0.66J	6.70±1.49a-m	3.35±0.17D-K	3.07±0.18u-A	3.12±0.18q-A	7.63±0.58E
TVSu-1859	4.48±0.41w-E	2.7±0.21b-r	1.34±0.46l-y	5.26±0.18a-k	6.2±0.76t-C	3±0.21c-p	3.99±0.43c-t	3.59±0.23a-k	2.92±0.33a-j	5.34±0.28a-s	7.28±1.57a-m	7.57±1.26a-g	5.96±0.38C-I	7.09±1.30a-j	3.22±0.14K	3.05±0.12v-A	3.10±0.13s-A	8.02±0.37w-D
TVSu-1863	4.63±0.35f-w	2.92±0.28a	1.37±0.47k-y	5.22±0.17d-o	6.24±0.42r-C	2.98±0.26c-q	4.1±0.27a-m	3.47±0.3b-p	2.9±0.29a-l	5.19±0.24i-z	7.75±1.30a-e	7.64±1.16a-f	5.95±0.35E-I	7.00±1.14a-k	3.52±0.14i-A	3.15±0.15i-A	3.21±0.16g-w	8.03±0.39v-D
TVSu-1866	4.62±0.28g-x	2.8±0.24a-e	0.55±0.69E	5.25±0.14b-l	6.87±0.64ab	2.97±0.29d-r	3.85±0.29r-w	3.54±0.36a-n	3±0.38a-g	5.38±0.34a-o	7.15±1.57b-r	7.06±1.25a-p	6.03±0.77w-I	6.38±1.35b-m	3.28±0.16H-K	2.98±0.19A	2.97±0.18AB	8.12±0.67o-D
TVSu-1868	4.6±0.32j-y	2.65±0.23d-t	1.69±0.23abc	5.24±0.15c-o	6.31±0.39m-B	3.04±0.16a-o	4.11±0.24a-m	3.57±0.24a-l	3.03±0.19a-e	5.55±0.51abc	7.57±1.72a-h	7.14±1.45a-n	5.85±0.56IJ	6.59±1.74a-m	3.43±0.13v-G	3.12±0.13o-A	3.16±0.15m-z	7.88±0.52CDE
TVSu-1874	4.75±0.34b-m	2.66±0.27c-t	1.47±0.25c-u	5.22±0.17d-o	6.71±0.37a-l	3±0.34c-p	4.16±0.25a-e	3.37±0.31k-q	2.73±0.37g-m	5.04±0.31t-z	7.49±1.57a-j	7.51±1.42a-i	6.29±0.27d-t	6.95±1.59a-l	3.54±0.21h-w	3.14±0.15k-A	3.24±0.17e-t	8.35±0.27b-s
TVSu-1879	4.44±0.38y-G	2.63±0.2e-u	1.51±0.26b-s	5.24±0.15c-o	6.35±0.65k-A	3.08±0.16a-j	3.8±0.37t-y	3.4±0.29g-q	2.75±0.44e-m	5.43±0.39a-k	6.66±1.31l-A	6.74±1.10d-t	5.99±0.30A-I	6.60±0.94a-m	3.39±0.14A-H	3.11±0.13p-A	3.13±0.10p-A	7.96±0.36z-D
TVSu-1892	4.6±0.3j-y	2.5±0.3tuv	1.15±0.31y-D	5.23±0.16d-o	6.94±0.67a	2.61±0.64uv	3.88±0.3n-w	3.59±0.17a-k	2.88±0.14a-l	5.25±0.7d-w	6.47±2.68n-B	6.02±2.87s-v	6.27±0.64e-v	6.08±2.17j-m	3.37±0.26B-I	3.03±0.22x-A	3.09±0.21t-A	8.73±0.67a
TVSu-1895	4.5±0.35v-E	2.54±0.25q-v	1.35±0.33l-y	5.22±0.19d-o	6.42±0.38f-x	3.1±0.18a-i	3.87±0.33o-w	3.52±0.29a-o	3.01±0.41a-g	5.2±0.41h-z	7.08±1.45c-t	7.36±1.01a-l	5.98±0.33B-I	6.89±1.17a-m	3.47±0.12q-E	3.09±0.14t-A	3.09±0.18s-A	7.93±0.25B-E
TVSu-1898	4.6±0.36l-z	2.61±0.2g-v	1.44±0.32f-v	5.23±0.17c-o	6.42±0.72f-x	2.94±0.3f-r	3.92±0.36h-u	3.53±0.34a-o	2.93±0.38a-j	5.18±0.2j-z	6.46±2.28o-B	6.50±2.15j-v	6.02±0.27x-I	5.96±2.43lm	3.41±0.23y-H	3.02±0.17yzA	3.03±0.21yzA	8.17±0.31k-D
TVSu-1899	4.6±0.36k-y	2.57±0.3l-v	1.38±0.28j-x	5.24±0.2c-o	6.66±0.94a-p	2.97±0.23d-r	3.81±0.32t-y	3.5±0.25a-o	2.91±0.2a-j	5.34±0.18a-r	6.98±2.16e-v	7.04±2.06a-p	5.93±0.35GHI	6.14±2.54h-m	3.37±0.19B-J	3.05±0.17v-A	3.06±0.22w-A	8.02±0.35v-D
TVSu-1905	4.71±0.18c-r	2.67±0.18c-s	1.43±0.31f-v	5.22±0.21g-o	6.28±0.43o-C	3.05±0.18a-m	4.07±0.27a-o	3.56±0.39a-l	3.02±0.4a-f	5.23±0.37e-w	6.67±1.91l-A	7.14±1.39a-n	6.37±0.26a-o	7.27±0.85a-d	3.53±0.13h-y	3.31±0.16a-l	3.36±0.17a-j	8.38±0.22b-r
TVSu-1912	4.69±0.32d-s	2.83±0.21abc	1.75±0.27a	5.25±0.16b-l	6.36±0.53j-z	3.07±0.13a-k	4.04±0.22b-r	3.58±0.22a-l	2.91±0.31a-k	5.33±0.25a-s	7.07±1.14c-t	7.15±0.97a-n	6.36±0.22a-o	6.86±1.37a-m	3.64±0.13b-l	3.30±0.11a-m	3.35±0.12a-k	8.35±0.15b-s
TVSu-1915	4.7±0.26c-r	2.7±0.34b-r	1.6±0.34a-j	5.25±0.14c-m	6.38±0.46h-y	3.08±0.17a-j	4.15±0.3a-f	3.38±0.34j-q	2.76±0.41e-m	4.93±0.3yz	6.42±2.38p-C	6.98±1.26b-r	6.36±0.25a-o	7.17±1.19a-f	3.53±0.24h-y	3.23±0.23a-u	3.29±0.27c-p	8.34±0.28b-u
TVSu-1918	4.67±0.41e-u	2.64±0.39e-t	1.47±0.41d-u	5.25±0.22b-l	6.72±0.58a-k	3.08±0.26a-j	4.08±0.28a-n	3.53±0.41a-o	2.83±0.51c-m	5.06±0.44r-z	6.37±2.54r-C	6.64±2.18g-v	6.26±0.13f-w	7.04±1.83a-k	3.51±0.10k-A	3.21±0.14a-v	3.25±0.11e-t	8.24±0.33f-B
TVSu-1920	4.73±0.44b-p	2.6±0.27i-v	1.71±0.51ab	5.24±0.16c-o	6.8±0.72a-f	2.98±0.23c-p	4.07±0.35b-q	3.46±0.41b-q	2.78±0.32c-m	5.3±0.38c-u	6.76±1.90i-y	6.80±2.35b-t	6.46±0.31a-f	7.06±1.50a-k	3.62±0.08b-n	3.33±0.10a-h	3.39±0.12a-e	8.54±0.33a-g
TVSu-1921	4.79±0.45a-f	2.75±0.32b-k	1.56±0.44a-m	5.23±0.23d-o	6.63±0.49a-s	3.08±0.11a-j	4.04±0.38b-r	3.52±0.41a-o	2.97±0.61a-i	5.26±0.28d-w	7.03±1.39d-u	7.13±1.16a-o	6.53±0.32abc	7.21±0.94a-f	3.69±0.13a-e	3.37±0.11abc	3.39±0.13a-e	8.50±0.26a-i
TVSu-1923	4.37±0.26C-G	2.61±0.38g-v	1.04±0.58D	5.22±0.18d-o	6.45±0.46d-w	2.85±0.63n-t	3.76±0.35u-y	3.57±0.22a-l	2.9±0.33a-k	5.27±0.26c-w	6.75±1.14i-y	6.96±0.97b-r	6.31±0.60b-r	6.93±0.80a-l	3.65±0.13b-k	3.22±0.10a-v	3.24±0.14e-u	8.53±0.83a-g
TVSu-1930	4.88±0.34ab	2.77±0.23a-h	1.63±0.31a-f	5.27±0.17a-h	5.93±0.5BC	2.87±0.35k-s	4.13±0.27a-i	3.39±0.34i-q	2.87±0.39a-m	5.18±0.4j-z	6.72±1.58j-z	6.81±1.36b-t	6.15±0.27n-G	6.23±1.61e-m	3.66±0.22b-h	3.20±0.11b-v	3.28±0.12d-q	8.34±0.24b-u
TVSu-1937	4.72±0.48b-q	2.8±0.31a-e	1.11±0.38A-D	5.23±0.21c-o	6.63±0.78a-r	2.91±0.46i-r	3.99±0.26c-t	3.47±0.4b-p	2.78±0.32d-m	5.19±0.31i-z	6.61±2.63l-A	6.10±3.10q-v	6.11±0.29q-H	6.08±2.38klm	3.45±0.16t-G	3.12±0.18o-A	3.15±0.16m-z	8.26±0.52f-z
TVSu-1939	4.57±0.26p-A	2.66±0.33c-t	1.53±0.37a-q	5.18±0.18o	5.97±0.18ABC	3.12±0.29a-g	3.89±0.27m-u	3.52±0.23a-o	2.77±0.52d-m	5.33±0.48a-s	7.78±1.13a-d	7.54±1.33a-h	6.22±0.18i-A	7.23±1.27a-e	3.52±0.13i-z	3.20±0.13c-w	3.25±0.14e-t	8.16±0.34k-D
TVSu-1941	4.86±0.28abc	2.7±0.25b-r	1.34±0.49m-z	5.21±0.19h-o	6.43±0.53e-x	3.15±0.11a-e	4.22±0.3ab	3.55±0.38a-m	2.79±0.6c-m	5.16±0.24k-z	7.67±1.40a-g	7.66±1.24a-d	6.14±0.34o-G	6.78±1.47a-m	3.47±0.26p-E	3.11±0.29r-A	3.16±0.33m-z	8.05±0.29s-D
TVSu-1943	4.59±0.33m-z	2.45±0.14v	1.25±0.2u-D	5.19±0.19l-o	6.71±0.63a-l	2.66±0.62tuv	4±0.39c-t	3.54±0.38a-n	2.9±0.28a-l	5.36±0.34a-q	7.47±1.14a-k	7.42±1.02a-j	6.12±0.38p-H	6.86±1.25a-m	3.52±0.13i-A	3.17±0.09g-z	3.25±0.15d-s	8.52±0.57a-h
TVSu-1945	4.6±0.34i-y	2.56±0.22n-v	1.53±0.24a-q	5.25±0.16c-m	6.64±0.62a-q	2.94±0.38f-r	3.93±0.27h-u	3.31±0.22opq	2.66±0.4j-m	5.27±0.37c-w	6.74±1.38i-y	6.87±1.07b-s	6.02±0.37y-I	6.92±0.78a-l	3.37±0.13B-I	3.09±0.10t-A	3.15±0.13o-z	8.13±0.56n-D
TVSu-1951	4.75±0.27b-m	2.81±0.27a-d	1.56±0.47a-n	5.25±0.11c-m	6.77±0.54a-h	2.98±0.28d-q	3.88±0.36n-w	3.57±0.42a-l	2.83±0.5c-m	5.25±0.26d-w	7.07±1.69c-t	7.00±1.44b-r	6.34±0.64b-q	7.15±1.01a-g	3.47±0.14p-E	3.13±0.19m-A	3.16±0.25m-z	8.42±0.59a-p
TVSu-1952	4.52±0.33s-C	2.66±0.25d-t	1.34±0.34n-z	5.18±0.19mno	6.37±0.97i-z	2.97±0.48d-r	3.97±0.25d-u	3.6±0.31a-k	2.93±0.3a-j	5.22±0.56f-x	6.60±1.48l-A	6.63±1.22h-v	6.10±0.49r-H	6.15±1.73g-m	3.44±0.18u-G	3.13±0.16m-A	3.16±0.20m-z	8.19±0.64j-B
TVSu-1956	4.52±0.31t-D	2.56±0.3m-v	1.41±0.26f-w	5.23±0.19c-o	6.38±0.56h-y	3.12±0.18a-g	3.8±0.36t-y	3.56±0.4a-l	2.98±0.55a-h	5.15±0.43kz	7.23±1.23b-o	7.16±1.12a-n	6.32±0.16b-r	6.86±1.33a-m	3.54±0.09g-y	3.29±0.12a-o	3.36±0.09a-j	8.26±0.27f-A
TVSu-1957	4.63±0.43f-w	2.81±0.21a-d	1.39±0.43j-x	5.27±0.18a-j	6.39±0.77h-y	3.01±0.27b-o	4.06±0.36b-r	3.53±0.41a-n	2.91±0.47a-k	4.92±0.32z	7.03±1.39d-u	6.97±1.25b-r	6.08±0.38s-I	6.74±1.46a-m	3.58±0.18d-u	3.14±0.16k-A	3.15±0.15m-z	8.13±0.44o-D
TVSu-1959	4.68±0.43d-t	2.71±0.24b-p	1.44±0.39f-v	5.25±0.18b-l	6.13±0.65w-C	3.03±0.24a-o	4.04±0.28b-r	3.54±0.2a-n	2.9±0.25a-k	5.31±0.5b-t	7.12±1.34b-s	6.97±1.43b-r	6.35±0.40b-p	6.86±1.48a-m	3.53±0.18h-z	3.26±0.16a-s	3.29±0.19a-o	8.38±0.35b-r
TVSu-1962	4.74±0.4b-n	2.66±0.27d-t	1.53±0.24a-r	5.2±0.22k-o	6.54±0.54b-v	3.08±0.26a-j	4.28±0.23a	3.43±0.32d-q	2.79±0.21c-m	5.22±0.34f-x	6.90±1.66f-w	6.61±1.68h-v	6.18±0.34l-C	6.39±2.03a-m	3.48±0.18p-E	3.13±0.16l-A	3.16±0.18m-z	8.16±0.31l-D
TVSu-1964	4.4±0.33A-G	2.7±0.3b-r	1.55±0.26a-o	5.3±0.19abc	6.37±0.54i-z	2.87±0.36l-s	4.05±0.34b-r	3.5±0.35a-o	2.9±0.31a-l	5.23±0.32f-w	7.25±1.29b-n	7.52±1.10a-h	5.95±0.36D-I	6.88±1.28a-m	3.48±0.09p-E	3.14±0.08l-A	3.16±0.08m-z	8.14±0.57m-D
TVSu-1972	4.63±0.28f-w	2.78±0.3a-f	1.56±0.29a-l	5.25±0.14c-m	6.41±0.65f-x	3.11±0.11a-h	4.02±0.23b-s	3.5±0.36a-o	2.9±0.46a-k	5.26±0.19c-w	8.05±1.10a	7.68±1.28abc	6.03±0.44x-I	6.93±1.40a-l	3.51±0.17l-B	3.13±0.15m-A	3.24±0.17e-u	7.97±0.43y-D
TVSu-1979	4.55±0.26r-A	2.58±0.27k-v	1.45±0.28f-u	5.28±0.15a-h	6.15±0.34w-C	3.09±0.12a-j	4.11±0.2a-l	3.65±0.12a-d	2.98±0.25a-h	5.59±0.62ab	6.79±1.22h-y	6.92±1.00b-s	6.27±0.25f-w	6.92±1.20a-l	3.53±0.09h-y	3.23±0.22a-u	3.21±0.10h-w	8.24±0.17f-B
TVSu-2000	4.82±0.33a-e	2.75±0.26b-i	1.62±0.36a-h	5.25±0.2b-l	6.5±0.5b-w	3.03±0.2a-o	4.07±0.26b-q	3.48±0.24a-p	2.88±0.34a-l	5.07±0.37r-z	6.95±1.59f-w	7.12±1.59a-o	6.17±0.45m-E	6.93±1.30a-l	3.62±0.18b-n	3.15±0.14i-z	3.21±0.15g-w	8.19±0.49i-B
TVSu-2003	4.73±0.35b-p	2.74±0.23b-k	1.68±0.22a-e	5.29±0.16a-d	6.34±0.6k-A	2.81±0.43p-u	4.06±0.4b-r	3.46±0.24b-q	2.76±0.5e-m	5.47±0.47a-i	5.63±1.77C	5.76±1.81v	6.22±0.10i-A	6.46±1.88a-m	3.75±0.24abc	3.23±0.21a-u	3.17±0.16m-z	8.47±0.42a-k
TVSu-2017	4.71±0.24c-r	2.65±0.15d-t	1.4±0.25g-w	5.21±0.23h-o	6.59±0.59a-s	2.91±0.62i-r	3.96±0.32e-u	3.7±0.14a	2.96±0.32a-i	5.52±0.44a-e	6.26±1.36u-C	6.72±1.53e-u	6.39±0.44a-m	6.68±1.48a-m	3.65±0.09b-j	3.28±0.13a-q	3.36±0.09a-j	8.53±0.66a-g
TVSu-2018	4.76±0.32a-l	2.65±0.24d-t	1.49±0.28c-t	5.31±0.19ab	6.24±0.61s-C	2.78±0.38q-v	4.06±0.35b-r	3.65±0.3abc	3.13±0.47ab	5.28±0.34c-w	5.95±2.04z-C	6.74±1.66d-t	6.04±0.40w-I	6.83±0.94a-m	3.34±0.17E-K	3.11±0.12q-A	3.14±0.13o-z	8.32±0.48b-w
TVSu-2019	4.79±0.34a-g	2.74±0.21b-k	1.62±0.28a-g	5.28±0.22a-h	6.26±0.31q-C	2.78±0.47r-v	4.01±0.18c-t	3.62±0.34a-g	3±0.53a-g	5.61±0.4a	5.90±1.65ABC	6.32±1.56m-v	6.34±0.41b-q	6.52±1.34a-m	3.75±0.22ab	3.29±0.22a-o	3.37±0.15a-h	8.62±0.52ab
TVSu-2020	4.73±0.35b-p	2.73±0.27b-n	1.55±0.37a-o	5.26±0.16a-k	6.31±0.64m-B	2.95±0.26f-r	4.09±0.31a-m	3.54±0.36a-n	2.82±0.3c-m	5.22±0.43f-x	6.31±2.07t-C	6.76±1.89b-t	6.05±0.41v-I	6.61±1.42a-m	3.51±0.25k-A	3.11±0.20r-A	3.21±0.22i-w	8.16±0.35l-D
TVSu-2021	4.68±0.36d-t	2.75±0.31b-k	1.44±0.3f-v	5.28±0.24a-g	6.16±0.66u-C	3.02±0.2b-o	4.19±0.3abc	3.48±0.38a-p	2.82±0.37c-m	5.14±0.32k-z	6.39±1.95q-C	6.67±1.77g-v	6.03±0.41w-I	6.58±1.52a-m	3.45±0.19t-G	3.09±0.18t-A	3.15±0.19m-z	8.08±0.36r-D
TVSu-2022	4.77±0.43a-h	2.7±0.23b-r	1.51±0.34b-s	5.28±0.19a-e	6.37±0.66i-z	2.69±0.45s-v	4.17±0.51a-d	3.61±0.21a-i	3.14±0.29a	5.39±0.34a-n	6.16±2.13w-C	6.85±2.06b-s	5.96±0.39C-I	6.57±2.12a-m	3.44±0.17v-G	3.14±0.15l-A	3.15±0.15m-z	8.33±0.52b-w
TVSu-2025	4.78±0.41a-h	2.73±0.23b-l	1.46±0.32e-u	5.32±0.18a	6.3±0.72n-B	3.12±0.14a-g	4.12±0.41a-k	3.52±0.32a-o	2.86±0.4a-m	5.02±0.17u-z	6.69±1.90k-z	6.71±1.98f-u	5.93±0.49GHI	6.40±1.61a-m	3.42±0.17w-G	3.11±0.13r-A	3.15±0.15n-z	7.86±0.50DE
TVSu-2030	4.72±0.22b-p	2.84±0.33ab	1.63±0.37a-f	5.25±0.19c-m	6.39±0.72h-y	2.87±0.44k-s	4.14±0.31a-g	3.55±0.33a-m	2.91±0.34a-j	5.21±0.25g-y	6.94±1.44f-w	6.78±1.30b-t	6.00±0.45z-I	6.11±1.61i-m	3.46±0.14r-E	3.09±0.12s-A	3.18±0.12m-z	8.20±0.63i-B
TVSu-2031	4.62±0.3f-x	2.55±0.28p-v	1.53±0.24a-r	5.23±0.18d-o	6.13±0.29w-C	3.18±0.13abc	3.91±0.24k-u	3.46±0.28c-q	2.74±0.56f-m	5.19±0.27i-z	6.83±1.21h-x	7.02±1.03b-q	6.38±0.32a-n	6.94±1.13a-l	3.66±0.11b-h	3.30±0.09a-m	3.37±0.11a-i	8.26±0.29f-z
TVSu-2032	4.58±0.3n-z	2.58±0.22k-v	1.37±0.35k-y	5.23±0.19c-o	6.56±0.81a-t	3.1±0.21a-i	3.91±0.33j-u	3.54±0.37a-n	2.76±0.47e-m	5.28±0.39c-v	7.35±1.74a-l	7.10±1.66a-o	6.09±0.33r-H	6.50±1.96a-m	3.55±0.10e-w	3.17±0.11f-y	3.23±0.15f-u	8.04±0.41t-D
TVSu-2034	4.61±0.29h-y	2.67±0.19b-s	1.33±0.4o-A	5.27±0.17a-i	6.4±0.42h-y	3.11±0.28a-i	3.92±0.28i-u	3.47±0.4b-p	2.98±0.58a-h	5.48±0.23a-h	7.20±1.06b-p	7.49±0.92a-i	6.23±0.19h-z	7.06±0.87a-k	3.66±0.13b-h	3.29±0.12a-p	3.35±0.11a-l	8.18±0.31j-C
TVSu-2038	4.69±0.38d-s	2.69±0.24b-r	1.54±0.37a-p	5.25±0.16c-m	6.48±0.5c-w	3.11±0.14a-i	4.16±0.29a-e	3.63±0.3a-f	3.04±0.27a-e	5.14±0.32k-z	6.83±1.92h-x	6.84±1.82b-t	6.54±0.33ab	6.87±2.04a-m	3.59±0.14d-s	3.33±0.15a-h	3.35±0.20a-l	8.49±0.30a-j
TVSu-2042	4.77±0.42a-j	2.62±0.23f-u	1.51±0.24b-s	5.25±0.12c-n	6.58±0.46a-t	3.09±0.18a-j	4.05±0.41b-r	3.54±0.42a-n	2.92±0.39a-j	5.07±0.43r-z	6.09±2.28x-C	5.78±2.40uv	6.34±0.23b-q	6.32±2.55c-m	3.60±0.13d-q	3.32±0.15a-i	3.36±0.14a-j	8.31±0.30c-x
TVSu-2043	4.58±0.36n-z	2.54±0.22q-v	1.48±0.48c-t	5.22±0.16d-o	5.99±0.55z-C	3.16±0.17a-d	3.68±0.37v-y	3.57±0.41a-l	2.88±0.5a-m	5.45±0.37a-j	6.91±1.30f-w	7.11±1.35a-o	6.51±0.46a-d	6.95±1.21a-l	3.54±0.20g-y	3.34±0.09a-g	3.35±0.13a-l	8.40±0.46b-p
TVSu-2045	4.77±0.37a-i	2.73±0.27b-n	1.68±0.39a-d	5.23±0.22c-o	6.37±0.78i-z	3.08±0.18a-j	4.07±0.29b-p	3.57±0.42a-l	2.79±0.52c-m	5.32±0.41b-t	6.91±1.51f-w	7.07±1.44a-p	6.38±0.27a-n	7.16±1.42a-g	3.54±0.05h-y	3.32±0.08a-i	3.36±0.06a-j	8.39±0.17b-q
TVSu-2046	4.57±0.35o-z	2.77±0.36a-h	1.48±0.33c-t	5.24±0.13c-o	6.7±0.64a-m	3.01±0.12b-o	3.86±0.4p-w	3.54±0.23a-n	2.84±0.26c-m	5.3±0.29b-u	6.31±1.95t-C	6.44±2.09l-v	6.54±0.42ab	6.77±2.02a-m	3.64±0.12b-l	3.37±0.16a-d	3.45±0.14ab	8.59±0.44a-d
TVSu-2048	4.34±0.34E-H	2.63±0.26f-u	1.45±0.16f-u	5.24±0.24c-n	6.16±0.21v-C	3.14±0.14a-f	3.94±0.48f-u	3.48±0.41a-p	2.95±0.4a-i	5.5±0.6a-g	6.35±0.98s-C	6.72±0.77d-t	6.22±0.16i-A	7.06±0.34a-k	3.52±0.09j-A	3.23±0.10a-u	3.29±0.09b-o	8.14±0.14m-D
TVSu-2051	4.69±0.37d-s	2.69±0.3b-r	1.55±0.38a-o	5.25±0.17b-l	6.33±0.44l-A	3.08±0.37a-j	3.92±0.34j-u	3.39±0.35j-q	2.69±0.29h-m	5.41±0.36a-l	6.65±1.83l-A	6.20±1.95o-v	6.18±0.20m-D	6.48±2.00a-m	3.43±0.13v-G	3.12±0.12n-A	3.12±0.12q-A	8.16±0.36k-D
TVSu-2055	4.72±0.21b-p	2.58±0.18j-v	1.51±0.32b-s	5.2±0.21j-o	6.05±0.84x-C	2.97±0.31d-r	3.96±0.22d-u	3.36±0.25l-q	2.86±0.42a-m	5.07±0.36q-z	6.79±1.79h-y	6.79±1.63b-t	6.28±0.24d-u	6.84±1.43a-m	3.52±0.14i-A	3.20±0.13c-w	3.27±0.14d-r	8.37±0.26b-r
TVSu-2056	4.5±0.31v-E	2.54±0.33r-v	1.43±0.25f-v	5.24±0.11c-n	6.8±0.53a-g	3.02±0.14a-o	3.95±0.18e-u	3.58±0.18a-l	2.87±0.3a-m	5.32±0.46a-t	6.17±2.20w-C	6.07±2.44r-v	6.58±0.37a	6.81±1.83a-m	3.65±0.15b-j	3.35±0.12a-e	3.44±0.15abc	8.61±0.36abc
TVSu-2060	4.78±0.38a-g	2.72±0.26b-o	1.51±0.29b-s	5.22±0.2d-o	6.52±0.88b-w	3.01±0.23b-o	4.17±0.21a-d	3.32±0.34n-q	2.69±0.4h-m	5.05±0.25s-z	6.22±2.16v-C	6.14±2.23p-v	6.54±0.34abc	6.72±2.11a-m	3.65±0.09b-i	3.38±0.12a	3.45±0.14a	8.58±0.42a-e
TVSu-2065	4.71±0.42c-r	2.72±0.29b-p	1.56±0.3a-n	5.22±0.17g-o	6.76±0.82a-i	3.22±0.14a	4.11±0.37a-m	3.49±0.36a-o	2.85±0.27b-m	5.13±0.31l-z	6.97±1.77e-v	6.87±1.68b-s	6.43±0.25a-j	6.78±1.80a-m	3.59±0.09d-r	3.32±0.13a-i	3.38±0.13a-f	8.27±0.27e-y
TVSu-2067	4.82±0.34a-e	2.72±0.26b-o	1.61±0.35a-h	5.24±0.2c-o	6.59±0.58a-s	3.1±0.11a-i	4.11±0.35a-l	3.47±0.43b-p	2.82±0.54c-m	5.17±0.24j-z	6.59±1.59l-A	6.50±1.56j-v	6.31±0.25c-s	6.51±1.66a-m	3.39±0.51A-H	3.10±0.66r-A	3.18±0.65m-z	8.27±0.26f-z
TVSu-2068	4.84±0.22a-d	2.68±0.27b-r	1.43±0.4f-v	5.23±0.2d-o	6.47±0.63d-w	3.1±0.21a-i	4.12±0.32a-j	3.53±0.16a-o	2.98±0.15a-h	5.15±0.39k-z	6.61±1.63l-A	6.75±1.58c-t	6.47±0.34a-f	6.99±1.07a-k	3.57±0.14d-u	3.31±0.16a-k	3.39±0.17a-e	8.43±0.30a-o
TVSu-2071	4.71±0.31c-r	2.67±0.36c-s	1.44±0.35f-u	5.27±0.19a-j	6.36±0.29i-z	3.01±0.11b-o	4.05±0.48b-r	3.57±0.2a-l	2.88±0.29a-l	4.99±0.29w-z	6.33±1.66s-C	6.61±1.61h-v	6.41±0.28a-l	7.06±1.20a-k	3.58±0.09d-t	3.27±0.10a-r	3.35±0.13a-k	8.46±0.24a-l
TVSu-2074	4.77±0.33a-h	2.56±0.23o-v	1.54±0.24a-p	5.23±0.17d-o	6.67±0.68a-o	3.04±0.08a-n	4.13±0.29a-h	3.59±0.11a-k	3.01±0.09a-g	5±0.3v-z	6.33±1.92s-C	6.72±1.70e-u	6.46±0.30a-g	7.20±1.07a-f	3.61±0.15d-p	3.30±0.16a-n	3.39±0.15a-e	8.48±0.28a-j
TVSu-2075	4.76±0.26a-k	2.62±0.37f-v	1.39±0.32i-x	5.24±0.14c-n	6.47±0.6c-w	3.09±0.17a-i	3.94±0.37f-u	3.42±0.36e-q	2.84±0.47c-m	5.33±0.31a-t	6.92±1.88f-w	7.22±1.22a-m	6.46±0.26a-h	7.38±0.46ab	3.62±0.13b-m	3.34±0.16a-f	3.37±0.14a-h	8.42±0.37a-p
TVSu-2076	4.68±0.34d-t	2.59±0.35i-v	1.46±0.42d-u	5.25±0.16c-m	6.46±0.61d-w	3.1±0.13a-i	3.99±0.38c-t	3.53±0.32a-n	2.85±0.39a-m	5.1±0.26o-z	6.10±2.59x-C	6.78±1.87b-t	6.44±0.31a-i	6.96±1.65a-l	3.56±0.14e-v	3.32±0.18a-j	3.38±0.20a-f	8.41±0.32b-p
TVSu-2083	4.55±0.42q-A	2.47±0.28uv	1.28±0.47t-B	5.23±0.15d-o	6.27±0.79p-C	3.14±0.15a-f	4.02±0.35b-s	3.52±0.32a-o	2.97±0.2a-i	5.3±0.61c-u	6.17±2.36w-C	6.85±1.27b-s	6.33±0.21b-q	7.05±1.05a-k	3.46±0.17s-E	3.14±0.17j-Z	3.22±0.18f-u	8.26±0.23f-A
TVSu-2085	4.66±0.32e-v	2.75±0.3b-j	1.52±0.32b-r	5.22±0.17g-o	6.67±0.78a-o	3.14±0.12a-f	4.03±0.27b-r	3.44±0.22c-q	2.83±0.22c-m	5.37±0.5a-o	6.41±2.33p-C	6.73±2.12d-t	6.42±0.29a-k	7.18±1.00a-f	3.53±0.13h-z	3.24±0.13a-u	3.28±0.15d-r	8.34±0.32b-u
TVSu-2086	4.57±0.36n-z	2.67±0.26c-s	1.39±0.19j-x	5.27±0.14a-h	6.66±0.5a-p	3.05±0.18a-m	3.98±0.3c-t	3.61±0.38a-h	3±0.41a-g	5.47±0.38a-i	6.02±2.30y-C	6.73±2.09d-t	6.18±0.12m-E	6.68±2.21a-m	3.59±0.20d-s	3.20±0.20d-x	3.21±0.22g-w	8.19±0.16j-B
Ibadan	4.63±0.43a	2.66±031a	1.37±0.42b	5.14±0.12b	6.23±0.64b	2.91±0.36b	4.04±0.36a	3.35±0.31b	2.76±0.44b	5.13±0.27b	6.56±2.18b	6.84±1.98a	6.12±0.33b	6.52±1.94b	3.47±0.18b	3.16±0.16b	3.20±0.18b	8.27±0.46a
Ikenne	4.62±0.26a	2.67±0.23a	1.49±0.32a	5.34±0.15a	6.66±0.56a	3.10±0.21a	3.94±0.30b	3.67±0.24a	3.00±0.27a	5.38±0.45a	7.07±1.14a	6.94±1.14a	6.30±0.44a	7.04±0.82a	3.56±0.22a	3.21±0.30a	3.27±0.27a	8.25±0.43a
2018	4.81±0.30a	2.77±0.27a	1.54±0.34a	5.20±0.07b	6.64±0.55a	2.93±0.30b	4.09±0.34a	3.53±0.30a	2.90±0.36a	5.25±0.39a	7.58±1.36a	7.47±1.36a	6.07±0.37a	7.34±0.79a	3.54±0.17a	3.22±0.14a	3.26±0.15a	8.19±0.44a
2019	4.44±0.30b	2.56±0.23b	1.32±0.37b	5.28±0.23a	6.23±0.66b	3.08±0.31a	3.89±0.31b	3.50±0.34a	2.87±0.42a	5.27±0.40a	6.05±1.78b	6.32±1.64b	6.35±0.38b	6.22±1.81b	3.50±0.24b	3.14±0.30b	3.21±0.29b	8.33±0.44b
