# Supplementary material for: Genetic Diversity and Environmental Influence on Growth and Yield Parameters of Bambara Groundnut
Source: Front Plant Sci. 2021 Dec 20;12:796352. doi: 10.3389/fpls.2021.796352 (PMC8721115; doi:10.3389/fpls.2021.796352)
Supplement: Supplementary file 2 [file Table_2.XLSX]

## Sheet: Table S2 (r-value)
	PH	LLE	LWI	DTE	DT50G	CHLCON	GCT	DTF	NPET	PEL	NPOD	NSEED	HSWT	TSWT	SEEDL	SEEDW	SEEDT	YIELD
PH	1	0.507382	0.666432	-0.41964	-0.458688	-0.662979	0.0919247	0.0869338	0.117482	0.922662	0.0723187	0.169001	0.0900779	0.236935	0.192983	0.122277	0.16184	0.00463518
LLE	0.507382	1	0.43481	-0.26719	-0.347851	-0.374814	0.135015	0.287377	-0.155561	0.572817	0.163977	0.234903	-0.337401	-0.070416	-0.102981	-0.227306	-0.210411	-0.429503
LWI	0.666432	0.43481	1	-0.348902	-0.368095	-0.318172	0.276169	0.220741	-0.39465	0.590692	-0.323357	-0.214414	0.246411	0.0168027	0.498491	0.418235	0.436281	0.0579072
DTE	-0.41964	-0.26719	-0.348902	1	0.9435	0.396124	-0.43654	0.40064	-0.343548	-0.317579	-0.235177	-0.294853	-0.320296	-0.595177	-0.249608	-0.240278	-0.254253	-0.0961073
DT50G	-0.458688	-0.347851	-0.368095	0.9435	1	0.433106	-0.426938	0.292142	-0.285066	-0.369452	-0.332343	-0.411386	-0.192962	-0.616841	-0.176505	-0.138784	-0.155912	0.0244473
CHLCON	-0.662979	-0.374814	-0.318172	0.396124	0.433106	1	-0.420888	0.109817	-0.229164	-0.623504	-0.242591	-0.319295	-0.110441	-0.410414	-0.101734	-0.107268	-0.167216	0.139392
GCT	0.0919247	0.135015	0.276169	-0.43654	-0.426938	-0.420888	1	-0.441672	-0.159974	0.0347471	0.181702	0.2196	0.194965	0.461685	0.193938	0.276661	0.287133	-0.320587
DTF	0.0869338	0.287377	0.220741	0.40064	0.292142	0.109817	-0.441672	1	-0.428128	0.2479	-0.312199	-0.2607	-0.433881	-0.611082	-0.165681	-0.294352	-0.309018	-0.233761
NPET	0.117482	-0.155561	-0.39465	-0.343548	-0.285066	-0.229164	-0.159974	-0.428128	1	0.0639047	0.43402	0.386616	-0.0547368	0.312669	-0.355531	-0.296351	-0.275236	0.047948
PEL	0.922662	0.572817	0.590692	-0.317579	-0.369452	-0.623504	0.0347471	0.2479	0.0639047	1	0.165147	0.258741	-0.150201	0.172829	-0.0077906	-0.0806623	-0.0441876	-0.199844
NPOD	0.0723187	0.163977	-0.323357	-0.235177	-0.332343	-0.242591	0.181702	-0.312199	0.43402	0.165147	1	0.986345	-0.569963	0.618215	-0.68942	-0.658597	-0.633499	-0.618236
NSEED	0.169001	0.234903	-0.214414	-0.294853	-0.411386	-0.319295	0.2196	-0.2607	0.386616	0.258741	0.986345	1	-0.539519	0.668692	-0.628809	-0.609526	-0.582013	-0.614275
HSWT	0.0900779	-0.337401	0.246411	-0.320296	-0.192962	-0.110441	0.194965	-0.433881	-0.0547368	-0.150201	-0.569963	-0.539519	1	0.230204	0.878091	0.946498	0.943422	0.863409
TSWT	0.236935	-0.070416	0.0168027	-0.595177	-0.616841	-0.410414	0.461685	-0.611082	0.312669	0.172829	0.618215	0.668692	0.230204	1	0.0344673	0.136526	0.156816	0.00412489
SEEDL	0.192983	-0.102981	0.498491	-0.249608	-0.176505	-0.101734	0.193938	-0.165681	-0.355531	-0.0077906	-0.68942	-0.628809	0.878091	0.0344673	1	0.960579	0.959824	0.742435
SEEDW	0.122277	-0.227306	0.418235	-0.240278	-0.138784	-0.107268	0.276661	-0.294352	-0.296351	-0.0806623	-0.658597	-0.609526	0.946498	0.136526	0.960579	1	0.996465	0.765021
SEEDT	0.16184	-0.210411	0.436281	-0.254253	-0.155912	-0.167216	0.287133	-0.309018	-0.275236	-0.0441876	-0.633499	-0.582013	0.943422	0.156816	0.959824	0.996465	1	0.7556
YIELD	0.00463518	-0.429503	0.0579072	-0.0961073	0.0244473	0.139392	-0.320587	-0.233761	0.047948	-0.199844	-0.618236	-0.614275	0.863409	0.00412489	0.742435	0.765021	0.7556	1

## Sheet: Table S3 (P-value)
	PH	LLE	LWI	DTE	DT50G	CHLCON	GCT	DTF	NPET	PEL	NPOD	NSEED	HSWT	TSWT	SEEDL	SEEDW	SEEDT	YIELD
PH	NA	0.0316087	0.00252694	0.0829816	0.0555449	0.00271011	0.716774	0.731598	0.642457	5.03834e-08	0.775515	0.502614	0.722248	0.343824	0.442943	0.628843	0.521142	0.985437
LLE	0.0316087	NA	0.0713496	0.283787	0.157219	0.125389	0.593234	0.247557	0.537643	0.0129663	0.515578	0.348099	0.170919	0.781284	0.68428	0.364355	0.402002	0.075272
LWI	0.00252694	0.0713496	NA	0.155883	0.132856	0.198188	0.267293	0.378739	0.105074	0.00984664	0.190569	0.392896	0.324285	0.947239	0.0352372	0.0841252	0.0702889	0.819465
DTE	0.0829816	0.283787	0.155883	NA	4.37013e-09	0.103666	0.0701036	0.0994331	0.162765	0.199072	0.34752	0.234919	0.195044	0.00916748	0.317844	0.336855	0.308621	0.704423
DT50G	0.0555449	0.157218	0.132856	4.37013e-09	NA	0.0725916	0.0772245	0.239452	0.251549	0.131323	0.177831	0.0898639	0.442993	0.00639588	0.483541	0.582863	0.536716	0.923291
CHLCON	0.00271011	0.125389	0.198188	0.103666	0.0725916	NA	0.0819755	0.664447	0.36034	0.00569604	0.332081	0.196521	0.662648	0.0907004	0.68792	0.671819	0.507201	0.581195
GCT	0.716774	0.593234	0.267293	0.0701036	0.0772245	0.0819755	NA	0.0665036	0.526022	0.891129	0.470544	0.381272	0.438182	0.0537644	0.440646	0.266407	0.247977	0.194615
DTF	0.731598	0.247557	0.378739	0.0994331	0.239453	0.664447	0.0665036	NA	0.0763141	0.321276	0.20721	0.296087	0.0720247	0.0070555	0.511165	0.235752	0.212123	0.350516
NPET	0.642457	0.537643	0.105074	0.162765	0.251549	0.36034	0.526022	0.0763141	NA	0.801105	0.0719233	0.112996	0.829208	0.206492	0.147643	0.232437	0.268978	0.850148
PEL	5.03834e-08	0.0129663	0.00984664	0.199072	0.131323	0.00569604	0.891129	0.321276	0.801105	NA	0.512545	0.299864	0.551916	0.492839	0.975525	0.750355	0.861789	0.426576
NPOD	0.775515	0.515578	0.190569	0.34752	0.177831	0.332081	0.470544	0.20721	0.0719233	0.512545	NA	5.81757e-14	0.0135301	0.00624618	0.00154952	0.00295812	0.00476383	0.00624384
NSEED	0.502614	0.348099	0.392896	0.234919	0.0898639	0.196521	0.381272	0.296087	0.112996	0.299864	5.81757e-14	NA	0.0208427	0.0024127	0.00518438	0.00724292	0.0112757	0.0066834
HSWT	0.722248	0.170919	0.324285	0.195044	0.442993	0.662648	0.438182	0.0720247	0.829208	0.551916	0.0135301	0.0208427	NA	0.358104	1.66213e-06	2.85236e-09	4.41723e-09	3.93366e-06
TSWT	0.343824	0.781284	0.947239	0.00916748	0.00639588	0.0907004	0.0537644	0.0070555	0.206492	0.492839	0.00624618	0.0024127	0.358104	NA	0.892	0.589068	0.534328	0.98704
SEEDL	0.442943	0.68428	0.0352372	0.317844	0.483541	0.68792	0.440646	0.511165	0.147642	0.975525	0.00154952	0.00518438	1.66213e-06	0.892	NA	2.59091e-10	3.00827e-10	0.000417648
SEEDW	0.628843	0.364355	0.0841252	0.336855	0.582863	0.671819	0.266407	0.235752	0.232437	0.750355	0.00295812	0.00724292	2.85236e-09	0.589068	2.59091e-10	NA	0	0.000216694
SEEDT	0.521142	0.402002	0.0702889	0.308621	0.536716	0.507202	0.247977	0.212123	0.268978	0.861789	0.00476383	0.0112757	4.41723e-09	0.534328	3.00827e-10	0	NA	0.000287298
YIELD	0.985437	0.075272	0.819465	0.704423	0.923291	0.581195	0.194615	0.350516	0.850148	0.426576	0.00624384	0.0066834	3.93366e-06	0.98704	0.000417648	0.000216694	0.000287298	NA

## Sheet: Table S4 
Cluster analysis of the accessions represented according to their center of origin in response to the traits studied
Red		Green		Blue		Purple
TVSu-2017	burundi	TVSu-1892	botswana	TVSu-1930	malawi	TVSu-1538	unknown
TVSu-1918	cameroon	TVSu-1895	botswana	TVSu-1957	zimbabwe	TVSu-1574	unknown
TVSu-1920	cameroon	TVSu-1899	botswana	TVSu-1964	swaziland	TVSu-1649	senegal
TVSu-1921	cameroon	TVSu-1823	cameroon	TVSu-2003	drc	TVSu-1663	senegal
TVSu-2000	drc	TVSu-1758	malawi	TVSu-2018	burundi	TVSu-1664	senegal
TVSu-1470	Ghana	TVSu-1763	malawi	TVSu-2019	burundi	TVSu-1706	unknown
TVSu-1765	malawi	TVSu-1787	malawi	TVSu-2020	burundi	TVSu-1764	malawi
TVSu-1785	malawi	TVSu-1972	swaziland	TVSu-2021	burundi	TVSu-1836	Niger
TVSu-1680	Togo	TVSu-1547	unknown	TVSu-2022	burundi	TVSu-1839	unknown
TVSu-1701	togo	TVSu-1589	unknown	TVSu-2025	burundi	TVSu-1843	Niger
TVSu-1557	unknown	TVSu-2032	unknown	TVSu-2030	burundi	TVSu-1866	zimbabwe
TVSu-1905	unknown	TVSu-2051	unknown			TVSu-1898	botswana
TVSu-1912	unknown	TVSu-2083	unknown			TVSu-1923	senegal
TVSu-1915	unknown	TVSu-1724	zambia			TVSu-1952	zimbabwe
TVSu-2031	unknown	TVSu-1733	zambia			TVSu-1979	unknown
TVSu-2034	unknown	TVSu-1740	zambia			TVSu-2048	unknown
TVSu-2038	unknown	TVSu-1742	zambia			TVSu-2086	unknown
TVSu-2042	unknown	TVSu-1850	zimbabwe
TVSu-2043	unknown	TVSu-1851	zimbabwe
TVSu-2045	unknown	TVSu-1859	zimbabwe
TVSu-2046	unknown	TVSu-1863	zimbabwe
TVSu-2055	unknown	TVSu-1868	zimbabwe
TVSu-2056	unknown	TVSu-1874	zimbabwe
TVSu-2060	unknown	TVSu-1879	zimbabwe
TVSu-2065	unknown	TVSu-1937	zimbabwe
TVSu-2067	unknown	TVSu-1939	zimbabwe
TVSu-2068	unknown	TVSu-1941	zimbabwe
TVSu-2071	unknown	TVSu-1943	zimbabwe
TVSu-2074	unknown	TVSu-1945	zimbabwe
TVSu-2075	unknown	TVSu-1951	zimbabwe
TVSu-2076	unknown
TVSu-2085	unknown
TVSu-1739	zambia
TVSu-1745	zambia
TVSu-1956	zimbabwe
TVSu-1959	zimbabwe
TVSu-1962	zimbabwe
